# Supplementary material for: The adapted Zelen was a feasible design to trial exercise in myeloma survivors
Source: J Clin Epidemiol. 2020 Sep;125:76–83. doi: 10.1016/j.jclinepi.2020.04.004 (PMC7482584; doi:10.1016/j.jclinepi.2020.04.004)
Supplement: Data Profile [file mmc1.xml]

<?xml version="1.0" encoding="UTF-8" standalone="no"?><data:data><datasets><author>abigail.fisher@ucl.ac.uk</author><type>0</type><dataset><value>1</value><reason>Data will be made available on request</reason><comments/></dataset></datasets></data:data>
